# Supplementary material for: Modeling Lymphoma Angiogenesis, Lymphangiogenesis, and Vessel Co-Option, and the Effects of Inhibition of Lymphoma–Vessel Interactions with an αCD20-EndoP125A Antibody Fusion Protein
Source: Cells. 2024 Nov 6;13(22):1835. doi: 10.3390/cells13221835 (PMC11593053; doi:10.3390/cells13221835)
Supplement: Supplementary file 1 [file cells-13-01835-s001.zip]

Archive with 1 entries (1 files):
- cells-3251397-supplementary.pdf
